# Supplementary material for: From Repurposing to Redesign: Optimization of Boceprevir to Highly Potent Inhibitors of the SARS-CoV-2 Main Protease
Source: Molecules. 2022 Jul 4;27(13):4292. doi: 10.3390/molecules27134292 (PMC9268446; doi:10.3390/molecules27134292)
Supplement: Supplementary file 1 [file molecules-27-04292-s001.zip]

Archive with 1 entries (1 files):
- molecules-1712233-supplementary.pdf
